# Supplementary material for: Genomes and integrative genomic insights into the genetic architecture of main agronomic traits in the edible cherries
Source: Hortic Res. 2024 Sep 24;12(1):uhae269. doi: 10.1093/hr/uhae269 (PMC11718393; doi:10.1093/hr/uhae269)
Supplement: Web_Material_uhae269 [file web_material_uhae269.zip]

Archive with 1 entries (1 files):
- Table S1&S2.docx
